# Supplementary material for: Viral genome packaging terminase cleaves DNA using the canonical RuvC-like two-metal catalysis mechanism
Source: Nucleic Acids Res. 2017 Jan 18;45(6):3580–90. doi: 10.1093/nar/gkw1354 (PMC5389553; doi:10.1093/nar/gkw1354)
Supplement: Supplementary Data [file gkw1354_Supplementary_Data.zip]

Archive with 1 entries (1 files):
- nar-03044-h-2016-File008.pdf
